# Supplementary material for: Diverse Bacteriocins Produced by Strains From the Human Milk Microbiota
Source: Front Microbiol. 2020 May 19;11:788. doi: 10.3389/fmicb.2020.00788 (PMC7248182; doi:10.3389/fmicb.2020.00788)
Supplement: TABLE S1 — Cross-immunity assays using overnight cultures from all the antimicrobial-producing strains tested against themselves and each other, with the list of antimicrobial-producing isolates down the left-hand side and the indicator strains across the top of the table. The dark green box represents inhibition of the indicator strain grown in TSB indicating that these strains might be different or sensitive to each other while light green box represents hazy zones. The yellow box represents inhibition of the indicator strain grown in MH indicating that these strains might be different or sensitive to each other while light yellow represents hazy zones. Dark blue box represents inhibition of the indicator strain grown in both conditions while light blue represents hazy zones. White boxes represent no inhibition, revealing target strains not being inhibited by the producing strain, indicating they are immune (related) to the bacteriocins produced by other producers. [file Table_1.XLSX]

## Sheet: cross immunity
APC codes	3758	3761	3762	3763	3764	3765	3766	3767	3768	3769	3770	3771	3772	3773	3825	3774	3810	3775	3823	3816	3823	3826	3813	3827	3776	3777	3815	3782	3814	3845	3783	3784	3779	3821	3778	3760	3780	3828	3781	3796	3797	3798	3804	3882	3787	3788	3828	3791	3800
3758	¯ ®
3761
3762
3763
3764
3765
3790
3766
3767
3768
3769
3770
3771
3772
3773
3825
3774
3810
3775
3823
3816
3823
3826
3813
3827
3776
3777
3815
3782
3814
3845
3783
3784
3760
3778
3779
3821
3780
3781
3796
3797
3798
3804
3882
3787
3787
3828
3791
3800
3841
3807
3884
3886
3831
3789
3829
3881
3795
3801
3818
3885
3887
3832
3833
3830
3820
3834
3794
3802
3835
3837
3819
3793
3883
3799
3805
3806
3808
3817
3792
3824
3803
3836
3785
[truncated: 35 more columns]
